# Supplementary material for: MiR-182-5p Is Upregulated in Hepatic Tissues from a Diet-Induced NAFLD/NASH/HCC C57BL/6J Mouse Model and Modulates Cyld and Foxo1 Expression
Source: Int J Mol Sci. 2023 May 25;24(11):9239. doi: 10.3390/ijms24119239 (PMC10252350; doi:10.3390/ijms24119239)
Supplement: Supplementary file 1 [file ijms-24-09239-s001.zip]

Archive with 3 entries (3 files):
- Figure S2.pdf
- Figure_S1.pdf
- Table S1.xlsx
